# Supplementary material for: Dietary Pattern and Its Correlates among Lithuanian Young Adults: Mediterranean Diet Approach
Source: Nutrients. 2020 Jul 8;12(7):2025. doi: 10.3390/nu12072025 (PMC7400829; doi:10.3390/nu12072025)
Supplement: Supplementary file 1 [file nutrients-12-02025-s001.zip]

Archive with 1 entries (1 files):
- nutrients-842996-SI.docx
